# Supplementary material for: Functional characterization of engineered bacterial biosensors for kynurenine detection
Source: Access Microbiol. 2025 Aug 8;7(8):001031.v5. doi: 10.1099/acmi.0.001031.v5 (PMC12451312; doi:10.1099/acmi.0.001031.v5)
Supplement: Uncited Supplementary Material 2. [file acmi-7-01031-s002.xlsx]

## Sheet: Raw data KYNvA
KYNvA Biosensor		1st trial
Fluorescence									OD600
0hr	LB	0% ara	0% ara + KYN	0.5% ara	0.5% ara + KYN	1% ara	1% ara + KYN		0hr	LB	0% ara	0% ara + KYN	0.5% ara	0.5% ara + KYN	1% ara	1% ara + KYN
	706	772	675	737	659	698	622			0.028	0.594	0.528	0.505	0.442	0.455	0.415
	738	798	720	764	702	753	672			0.028	0.603	0.555	0.503	0.467	0.508	0.44
	724	799	714	779	700	744	672			0.028	0.602	0.554	0.508	0.461	0.469	0.436
mean	722.548	789.567	702.713	759.8	686.71	731.264	654.902		mean	0.028	0.599653	0.545522	0.505329	0.456541	0.476814	0.430192
SD	16.0416	15.308	24.4336	21.2838	24.2693	29.5014	28.8675		SD	0	0.00493288	0.015308	0.00251661	0.0130512	0.0274651	0.0134288
2hr	596	673	586	643	577	619	553		2hr	0.027	0.636	0.592	0.595	0.511	0.531	0.459
	601	671	594	622	567	606	540			0.027	0.629	0.586	0.54	0.504	0.566	0.469
	571	647	577	617	562	598	536			0.026	0.618	0.574	0.536	0.49	0.512	0.465
mean	589.186	663.561	585.625	627.233	568.633	607.605	542.952		mean	0.0266625	0.627623	0.583952	0.556363	0.50159	0.535871	0.464315
SD	16.0728	14.4684	8.5049	13.7961	7.63763	10.5987	8.88819		SD	0.00057735	0.00907377	0.00916515	0.0329697	0.0106927	0.0273922	0.00503322
24hr	670	665	616	590	588	731	561		24hr	0.034	0.829	0.766	0.659	0.633	0.683	0.596
	678	697	660	641	638	628	606			0.034	0.87	0.809	0.707	0.678	0.598	0.633
	673	707	672	634	649	670	612			0.03	0.878	0.823	0.701	0.687	0.689	0.642
mean	673.659	689.432	648.88	621.25	624.426	675.021	592.555		mean	0.0326107	0.858729	0.798961	0.688664	0.665575	0.65531	0.623345
SD	4.04145	21.9393	29.4845	27.6466	32.5115	51.7912	27.8747		SD	0.0023094	0.0262869	0.0297041	0.0261534	0.028931	0.0508953	0.024379
KYNvA Biosensor		2nd trial
Fluorescence									OD600
0hr	LB	0% ara	0% ara + KYN	0.5% ara	0.5% ara + KYN	1% ara	1% ara + KYN		0hr	LB	0% ara	0% ara + KYN	0.5% ara	0.5% ara + KYN	1% ara	1% ara + KYN
	663	747	678	715	617	735	612			0.035	0.567	0.558	0.551	0.497	0.469	0.404
	703	793	696	750	653	761	693			0.032	0.588	0.566	0.562	0.522	0.481	0.442
	692	791	688	729	668	762	690			0.03	0.592	0.563	0.553	0.546	0.482	0.444
mean	685.791	776.706	687.294	731.192	645.642	752.562	663.913		mean	0.0322686	0.582229	0.562324	0.555313	0.521283	0.477297	0.429598
SD	20.664	26	9.0185	17.6163	26.2107	15.308	45.9239		SD	0.00251661	0.0134288	0.00404145	0.00585947	0.0245017	0.00723418	0.0225389
2hr	639	819	746	776	665	805	676		2hr	0.031	0.687	0.661	0.68	0.608	0.659	0.594
	666	873	777	839	738	826	746			0.03	0.749	0.679	0.689	0.633	0.64	0.575
	650	876	776	814	749	813	731			0.03	0.719	0.675	0.653	0.655	0.654	0.6
mean	651.573	855.593	766.197	809.25	716.341	814.621	717.025		mean	0.0303297	0.717887	0.671622	0.673825	0.631708	0.65095	0.58957
SD	13.5769	32.078	17.6163	31.7228	45.6545	10.5987	36.8556		SD	0.00057735	0.0310054	0.00945163	0.018735	0.023516	0.00984886	0.0130512
24hr	692	818	703	804	666	1062	856		24hr	0.033	0.845	0.784	0.766	0.716	1.192	0.935
	716	827	698	794	654	882	740			0.027	0.854	0.779	0.757	0.703	0.908	0.991
	714	850	714	803	670	889	854			0.026	0.87	0.787	0.763	0.714	0.863	0.936
mean	707.249	831.558	704.968	800.321	663.298	940.802	814.806		mean	0.0285069	0.856271	0.783326	0.761991	0.710977	0.977517	0.953646
SD	13.3167	16.5025	8.18535	5.50757	8.32666	101.962	66.4028		SD	0.00378594	0.0126623	0.00404145	0.00458258	0.007	0.178383	0.0320468
KYNvA Biosensor		3rd trial
Fluorescence
0hr	LB	0% ara	0% ara + KYN	0.5% ara	0.5% ara + KYN	1% ara	1% ara + KYN		0hr	LB	0% ara	0% ara + KYN	0.5% ara	0.5% ara + KYN	1% ara	1% ara + KYN
	726	716	634	712	628	695	616			0.029	0.523	0.477	0.507	0.46	0.477	0.435
	770	762	670	753	674	735	655			0.029	0.549	0.498	0.53	0.481	0.497	0.454
	783	763	662	749	672	737	653			0.03	0.545	0.494	0.526	0.479	0.493	0.449
mean	759.27	746.674	655.15	737.766	657.652	722.071	641.079		mean	0.0293296	0.538878	0.489581	0.520903	0.473238	0.488923	0.445927
SD	29.8719	26.8514	18.9033	22.6053	26	23.6925	21.9621		SD	0.00057735	0.014	0.0111505	0.0122882	0.0115902	0.010583	0.00984886
2hr	710	739	667	715	656	691	589		2hr	0.028	0.642	0.586	0.581	0.539	0.537	0.519
	772	807	695	745	616	740	644			0.029	0.641	0.603	0.613	0.512	0.572	0.552
	787	767	650	749	672	716	621			0.03	0.616	0.556	0.596	0.56	0.591	0.53
mean	755.585	770.497	670.411	736.176	647.567	715.387	617.586		mean	0.0289885	0.632885	0.58134	0.596524	0.536639	0.566221	0.533491
SD	40.8207	34.176	22.723	18.5831	28.8444	24.5017	27.6225		SD	0.001	0.0147309	0.0237978	0.0160104	0.0240624	0.0273922	0.0168028
24hr	793	962	872	918	735	821	1043		24hr	0.03	0.931	1.146	1.117	0.807	1.007	1.077
	867	1075	849	864	624	799	992			0.033	1	1.184	0.875	0.699	0.765	1.141
	832	970	698	936	822	691	888			0.034	1.021	0.944	0.999	1.028	0.669	1.085
mean	830.116	1001.04	802.466	905.477	722.406	768.168	972.157		mean	0.0322878	0.983238	1.08602	0.99207	0.833901	0.80175	1.10064
SD	37.018	63.0582	94.5216	37.47	99.2421	69.5797	78.9958		SD	0.00208167	0.047085	0.129001	0.121012	0.167703	0.174176	0.0348712

## Sheet: Summary of KYNvA
KYNvA	Fluorescence
	1st	2nd	3rd	1st	2nd	3rd	1st	2nd	3rd	1st	2nd	3rd	1st	2nd	3rd	1st	2nd	3rd	1st	2nd	3rd
	LB			0% ara			0% ara + KYN			0.5% ara			0.5% ara + KYN			1% ara			1% ara + KYN
0hr	722.548	685.791	759.27	789.567	776.706	746.674	702.713	687.294	655.15	759.8	731.192	737.766	686.71	645.642	657.652	731.264	752.562	722.071	654.902	663.913	641.079
2hr	589.186	651.573	755.585	663.561	855.593	770.497	585.625	766.197	670.411	627.233	809.25	736.176	568.633	716.341	647.567	607.605	814.621	715.387	542.952	717.025	617.586
24hr	673.659	707.249	830.116	689.432	831.558	1001.04	648.88	704.968	802.466	621.25	800.321	905.477	624.426	663.298	722.406	675.021	940.802	768.168	592.555	814.806	972.157
KYNvA	OD600
0hr	0.028	0.0322686	0.0293296	0.599653	0.582229	0.538878	0.545522	0.562324	0.489581	0.505329	0.555313	0.520903	0.456541	0.521283	0.473238	0.476814	0.477297	0.488923	0.430192	0.429598	0.445927
2hr	0.0266625	0.0303297	0.0289885	0.627623	0.717887	0.632885	0.583952	0.671622	0.58134	0.556363	0.673825	0.596524	0.50159	0.631708	0.536639	0.535871	0.65095	0.566221	0.464315	0.58957	0.533491
24hr	0.0326107	0.0285069	0.0322878	0.858729	0.856271	0.983238	0.798961	0.783326	1.08602	0.688664	0.761991	0.99207	0.665575	0.710977	0.833901	0.65531	0.977517	0.80175	0.623345	0.953646	1.10064
KYNvA	Fluorescence/OD600
0hr	25805.3	21252.6	25887.5	1316.71	1334.02	1385.61	1288.15	1222.24	1338.18	1503.57	1316.72	1416.32	1504.16	1238.56	1389.69	1533.65	1576.72	1476.86	1522.35	1545.43	1437.63
2hr	22098	21483	26065	1057.26	1191.82	1217.44	1002.87	1140.82	1153.22	1127.38	1200.98	1234.11	1133.66	1133.98	1206.71	1133.86	1251.43	1263.44	1169.36	1216.18	1157.63
24hr	20657.6	24809.7	25709.9	802.851	971.139	1018.11	812.155	899.968	738.908	902.109	1050.3	912.715	938.176	932.939	866.297	1030.08	962.441	958.114	950.606	854.412	883.268

## Sheet: Raw data KYNvB
KYNvB Biosensor		1st trial
Fluorescence											OD600
0hr	LB	0% ara	0% ara + KYN	0.5% ara	0.5% ara + KYN	1% ara	1% ara + KYN				0hr	LB	0% ara	0% ara + KYN	0.5% ara	0.5% ara + KYN	1% ara	1% ara + KYN
	716	777	689	703	659	669	576					0.034	0.552	0.502	0.49	0.468	0.456	0.41
	741	768	672	752	655	696	602					0.028	0.549	0.49	0.514	0.466	0.47	0.423
	722	786	677	762	672	695	627					0.025	0.561	0.493	0.512	0.47	0.462	0.431
mean	726.256	776.965	679.296	738.543	661.96	686.552	601.306				mean	0.0287646	0.553977	0.494974	0.505215	0.467997	0.462631	0.421244
SD	13.0512	9	8.73689	31.5753	8.88819	15.308	25.5016				SD	0.0272052	0.554637	0.492654	0.510391	0.467996	0.464863	0.42506
2hr	735	868	758	752	694	708	588				2hr	0.033	0.77	0.643	0.68	0.572	0.571	0.572
	811	869	718	814	701	704	635					0.03	0.861	0.646	0.676	0.579	0.607	0.621
	765	843	733	793	680	693	643					0.026	0.709	0.688	0.65	0.641	0.579	0.601
mean	769.703	859.915	736.149	785.908	691.611	701.638	621.518				mean	0.0295259	0.777523	0.658684	0.668533	0.596546	0.585465	0.59766
SD	38.2797	14.7309	20.2073	31.5331	10.6927	7.76745	29.7153				SD	0.00351188	0.0764918	0.0251595	0.0162891	0.0379781	0.0189033	0.0246374
24hr	713	674	576	629	530	589	490				24hr	0.028	0.794	0.769	0.667	0.64	0.647	0.606
	741	722	604	679	568	625	521					0.026	0.838	0.775	0.708	0.672	0.667	0.641
	733	720	625	686	572	641	530					0.03	0.838	0.8	0.713	0.676	0.677	0.644
mean	728.904	704.98	601.33	664.173	556.34	617.947	513.377				mean	0.0279523	0.823069	0.781219	0.695691	0.662469	0.663549	0.630094
SD	14.4222	27.1539	24.5832	31.0859	23.1805	26.6333	20.9841				SD	0.002	0.0254034	0.0164418	0.0252389	0.0197315	0.0152753	0.0211266
KYNvB Biosensor		2nd trial
Fluorescence											OD600
0hr	LB	0% ara	0% ara + KYN	0.5% ara	0.5% ara + KYN	1% ara	1% ara + KYN				0hr	LB	0% ara	0% ara + KYN	0.5% ara	0.5% ara + KYN	1% ara	1% ara + KYN
	673	724	841	720	835	734	636					0.027	0.696	0.804	0.638	0.725	0.437	0.393
	694	774	832	777	825	748	579					0.029	0.734	0.779	0.679	0.721	0.44	0.359
	678	813	837	799	848	751	674					0.028	0.761	0.789	0.685	0.733	0.443	0.409
mean	681.608	769.467	836.659	764.598	835.947	744.296	628.442				mean	0.0279881	0.729844	0.7906	0.667002	0.726316	0.439993	0.386429
SD	10.9697	44.6132	4.50925	40.7717	11.5326	9.07377	47.8156				SD	0.001	0.0326548	0.0125831	0.0255799	0.0061101	0.003	0.0255343
2hr	592	694	780	665	757	812	810				2hr	0.025	0.868	0.79	0.677	0.728	0.644	0.655
	603	721	761	684	710	810	739					0.025	0.793	0.779	0.713	0.763	0.619	0.576
	586	754	768	701	721	810	814					0.027	0.783	0.809	0.727	0.762	0.624	0.633
mean	593.625	722.585	769.627	683.175	729.06	810.666	786.897				mean	0.0256496	0.813801	0.79257	0.705349	0.750822	0.628908	0.620425
SD	8.62168	30.05	9.60902	18.0093	24.5832	1.1547	42.194				SD	0.0011547	0.0464579	0.0151767	0.0257941	0.0199249	0.0132288	0.0407717
24hr	644	1040	970	945	1094	1128	986				24hr	0.026	1.271	1.147	1.172	1.496	1.168	1.241
	648	1028	901	911	950	969	749					0.029	1.433	1.511	1.139	1.571	1.219	0.901
	580	950	767	1069	874	996	804					0.032	1.164	0.97	1.791	1.099	0.978	0.99
mean	623.203	1005.19	875.18	972.693	968.465	1028.72	840.501				mean	0.0288962	1.28464	1.18905	1.33716	1.37205	1.11668	1.03445
SD	38.1576	48.8672	103.22	83.1625	111.738	85.0823	124.042				SD	0.003	0.135434	0.275834	0.367277	0.253646	0.127005	0.176315
KYNvB Biosensor		3rd trial
Fluorescence											OD600
0hr	LB	0% ara	0% ara + KYN	0.5% ara	0.5% ara + KYN	1% ara	1% ara + KYN				0hr	LB	0% ara	0% ara + KYN	0.5% ara	0.5% ara + KYN	1% ara	1% ara + KYN
	754	771	729	749	703	741	658					0.029	0.542	0.509	0.479	0.452	0.478	0.429
	745	825	734	785	695	779	698					0.03	0.566	0.515	0.5	0.452	0.489	0.452
	798	820	731	780	706	775	688					0.032	0.562	0.508	0.494	0.451	0.484	0.446
mean	765.321	804.96	731.33	771.167	701.318	764.808	681.119				mean	0.0303079	0.556567	0.510657	0.49092	0.451666	0.483646	0.442225
SD	28.3608	29.8385	2.51661	19.5021	5.68624	20.8806	20.8167				SD	0.00152753	0.0128582	0.00378594	0.0108167	0.00057735	0.00550757	0.0119304
2hr	717	840	824	833	771	820	627				2hr	0.027	0.809	0.746	0.861	0.804	0.715	0.614
	706	905	810	868	761	852	663					0.028	1.031	0.798	0.782	0.885	0.763	0.716
	715	894	799	858	780	847	654					0.03	0.79	0.828	0.793	0.653	0.757	0.763
mean	712.651	879.202	810.936	852.872	770.628	839.548	647.818				mean	0.0283062	0.870185	0.789934	0.811262	0.774529	0.74469	0.694814
SD	5.85947	34.7898	12.53	18.0278	9.50438	17.2143	18.735				SD	0.00152753	0.133994	0.041489	0.0427902	0.117747	0.0261534	0.076173
24hr	884	1149	1039	1114	933	1098	983				24hr	0.031	1.33	1.404	1.21	0.921	0.922	0.999
	775	1172	1002	1140	947	1073	1032					0.031	1.078	1.203	1.178	1.09	0.923	1.078
	760	1162	972	1067	912	1078	1003					0.033	1.11	0.929	1.073	1.036	0.965	1.102
mean	804.493	1160.96	1003.96	1106.59	930.555	1082.95	1005.8				mean	0.0316528	1.16752	1.16203	1.15215	1.01317	0.936454	1.05874
SD	67.6782	11.5326	33.5609	37	17.6163	13.2288	24.6374				SD	0.0011547	0.137191	0.238433	0.0716682	0.0863153	0.0245425	0.0538919

## Sheet: Summary of KYNvB
KYNvB	Fluorescence
	1st	2nd	3rd	1st	2nd	3rd	1st	2nd	3rd	1st	2nd	3rd	1st	2nd	3rd	1st	2nd	3rd	1st	2nd	3rd
	LB			0% ara			0% ara + KYN			0.5% ara			0.5% ara + KYN			1% ara			1% ara + KYN
0hr	726.256	681.608	765.321	776.965	769.467	804.96	679.296	836.659	731.33	679.296	836.659	771.167	661.96	835.947	701.318	686.552	744.296	617.947	601.306	628.442	513.377
2hr	769.703	593.625	712.651	859.915	722.585	879.202	736.149	769.627	810.936	785.908	683.175	852.872	691.611	729.06	770.628	701.638	810.666	1028.72	621.518	786.897	840.501
24hr	728.904	623.203	804.493	704.98	1005.19	1160.96	601.33	875.18	1003.96	664.173	972.693	1106.59	556.34	968.465	930.555	617.947	839.548	1082.95	513.377	647.818	1005.8
KYNvB	OD600
0hr	0.0287646	0.0279881	0.0303079	0.553977	0.729844	0.556567	0.494974	0.7906	0.510657	0.505215	0.667002	0.49092	0.467997	0.726316	0.451666	0.462631	0.439993	0.483646	0.421244	0.386429	0.442225
2hr	0.0295259	0.0256496	0.0283062	0.777523	0.813801	0.870185	0.658684	0.79257	0.789934	0.668533	0.705349	0.811262	0.596546	0.750822	0.774529	0.585465	0.628908	0.74469	0.59766	0.621333	0.694814
24hr	0.0279523	0.0288962	0.0316528	0.823069	1.28464	1.16752	0.781219	1.18905	1.16203	0.695691	1.33716	1.15215	0.662469	1.37205	1.01317	0.663549	1.11668	0.936454	0.630094	1.03445	1.05874
KYNvB	Fluorescence/OD600
0hr	25248.2	24353.5	25251.5	1402.52	1054.29	1446.29	1372.39	1058.26	1432.14	1344.57	1254.36	1570.86	1414.45	1150.94	1552.73	1484.02	1691.61	1277.68	1427.45	1626.28	1160.9
2hr	26068.8	23143.6	25176.5	1105.97	887.913	1010.36	1117.61	971.052	1026.59	1175.57	968.563	1051.29	1159.36	971.016	994.963	1198.43	1289.01	1381.41	1039.92	1266.47	1209.68
24hr	26076.7	21567	25416.2	856.526	782.471	994.382	769.734	736.033	863.973	954.696	727.434	960.45	839.798	705.855	918.46	931.276	751.826	1156.43	814.763	626.242	949.998

## Sheet: pUC18T-gpfmut3
pUC18T-gpfmut3		1st trial
Fluorescence										OD600
0hr	5938		2hr	10514		24hr	53686			0hr	0.563		2hr	0.787		24hr	0.917
	6100			10656			56856				0.58			0.778			0.981
	5898			10657			57494				0.564			0.77			0.974
mean	5978.03		mean	10608.8		mean	55986.9			mean	0.568947		mean	0.778302		mean	0.956898
SD	106.964		SD	82.2739		SD	2039.48			SD	0.00953939		SD	0.0085049		SD	0.0351046
pUC18T-gpfmut3		2nd trial
Fluorescence										OD600
0hr	3290		2hr	3962		24hr	45215			0hr	0.317		2hr	0.438		24hr	1.299
	3806			3941			48715				0.315			0.418			1.444
	4232			4158			47651				0.355			0.412			1.355
mean	3756.1		mean	4019.16		mean	47170.7			mean	0.328498		mean	0.422522		mean	1.3647
SD	471.716		SD	119.684		SD	1794.26			SD	0.0225389		SD	0.0136137		SD	0.0731232
pUC18T-gpfmut3		3rd trial
Fluorescence										OD600
0hr	6309		2hr	9222		24hr	47458			0hr	0.339		2hr	0.581		24hr	0.947
	6601			8577			51033				0.358			0.54			1.024
	6006			8605			51456				0.328			0.517			1.023
mean	6300.65		mean	8796.38		mean	49949.6			mean	0.341444		mean	0.545364		mean	0.997337
SD	297.517		SD	364.577		SD	2196.34			SD	0.0151767		SD	0.0324191		SD	0.0441701

## Sheet: M9 medium
Fluorescence intensity	Time	M9 media	E.coli	pMA-KYN	pMA-KYN+1µM KYN	pMA-KYN+5µM KYN	pMA-KYN+10µM KYN
	0	4.5	4.75	4.25	4	4	4.75
	1	4.75	4.5	4	5.25	4.75	5.5
	2	4.5	5	5	4.25	4.75	5
	3	4.75	4.75	4.25	5.25	4.75	4.75
	4	4.75	4.5	4	4.25	4.5	5
	5	4.25	4.75	4.75	4	4.5	5
	6	3.75	4.5	4.5	4.25	4.75	4
	7	4.25	4	4.25	4	4.25	4.5
	8	3.5	4.25	4.75	4.5	4.5	4.5
	9	3.75	4	4.25	4.5	4.75	4.25
	10	4	4.25	5.25	4	4.25	4.25
	11	3.5	4	3.25	4.75	4.25	3.75
	12	3.75	3.75	4	4	4.25	3.5
OD490	Time	M9 media	E.coli	pMA-KYN	pMA-KYN+1µM KYN	pMA-KYN+5µM KYN	pMA-KYN+10µM KYN
	0	0.01625	0.01775	0.02	0.01925	0.02	0.0215
	1	0.0145	0.01675	0.01875	0.01775	0.0185	0.019
	2	0.01275	0.0165	0.01775	0.017	0.0175	0.018
	3	0.01225	0.01675	0.017	0.01625	0.017	0.017
	4	0.01225	0.017	0.016	0.0155	0.01575	0.01625
	5	0.01125	0.01775	0.0155	0.0145	0.01525	0.015
	6	0.01075	0.019	0.0145	0.01375	0.0145	0.0145
	7	0.0105	0.02075	0.0135	0.01275	0.0135	0.01375
	8	0.00975	0.02275	0.01275	0.01175	0.0125	0.01225
	9	0.00975	0.02475	0.012	0.011	0.01175	0.01175
	10	0.0095	0.0285	0.011	0.01	0.011	0.01075
	11	0.00875	0.03475	0.0105	0.0095	0.01075	0.01
	12	0.0075	0.051	0.01	0.009	0.00975	0.0095

## Sheet: Raw data pMA-KYN
46	46	44	45	46																					0.062	0.128	0.145	0.14	0.135
48	48	47	47	47																					0.061	0.126	0.144	0.124	0.132
47	47	49	45	48																					0.065	0.128	0.145	0.128	0.13
50	46	48	49	47																					0.064	0.126	0.143	0.125	0.131
47.75	46.75	47	46.5	47	Intensity	0hr																			0.063	0.127	0.14425	0.12925	0.132	OD490	0hr
																									0.061	0.208	0.258	0.244	0.23
42	42	43	44	43																					0.06	0.194	0.237	0.238	0.227
46	46	46	45	44																					0.063	0.187	0.218	0.217	0.212
45	46	45	46	45																					0.062	0.182	0.205	0.194	0.208
45	44	45	47	45																					0.0615	0.19275	0.2295	0.22325	0.21925	OD490	1hr
44.5	44.5	44.75	45.5	44.25	Intensity	1hr
																									0.06	0.294	0.365	0.396	0.382
																									0.058	0.267	0.331	0.375	0.37
42	42	43	44	41																					0.062	0.253	0.293	0.335	0.347
44	42	44	43	43																					0.061	0.26	0.28	0.297	0.318
44	43	45	43	44																					0.06025	0.2685	0.31725	0.35075	0.35425	OD490	2hr
44	44	45	45	44						Hour	Media	0 µM	1 µM	5 µM	10 µM
43.5	42.75	44.25	43.75	43	Intensity	2hr				0	47.75	46.75	47	46.5	47
										1	44.5	44.5	44.75	45.5	44.25										0.059	0.36	0.473	0.522	0.54
										2	43.5	42.75	44.25	43.75	43										0.057	0.332	0.429	0.501	0.523
										3	41.25	43	43.25	43	42.5										0.061	0.315	0.374	0.435	0.467
40	43	42	42	42						4	39.75	42.25	42.75	43	42										0.06	0.321	0.357	0.414	0.471
42	43	45	44	43						5	39.25	41.5	42.5	42.25	41.25										0.05925	0.332	0.40825	0.468	0.50025	OD490	3hr
41	44	42	43	42						6	37.5	41.5	42.5	41.25	40.75
42	42	44	43	43						7	36.75	40.25	42.25	40.25	40.5
41.25	43	43.25	43	42.5	Intensity	3hr				8	35.75	40.5	41.25	40.75	39.25										0.058	0.452	0.54	0.604	0.667
										9	33.75	38.75	39.75	39	37.75										0.056	0.414	0.56	0.632	0.671
										10	32.25	37.5	38.25	37.75	36.25										0.06	0.384	0.474	0.532	0.579
										11	29.5	35	35.75	36.75	34.75										0.058	0.371	0.457	0.539	0.587
										12	26	32.25	33.5	34.25	32										0.058	0.40525	0.50775	0.57675	0.626	OD490	4hr
38	42	42	42	41
41	43	44	42	43
40	42	43	45	43																					0.056	0.499	0.546	0.666	0.684
40	42	42	43	41																					0.054	0.492	0.623	0.698	0.73
39.75	42.25	42.75	43	42	Intensity	4hr																			0.058	0.479	0.558	0.641	0.65
																									0.056	0.446	0.63	0.658	0.689
																									0.056	0.479	0.58925	0.66575	0.68825	OD490	5hr
38	40	40	41	41
41	41	43	43	41
39	42	43	41	41																					0.055	0.498	0.569	0.651	0.69
39	43	44	44	42																					0.053	0.544	0.687	0.72	0.745
39.25	41.5	42.5	42.25	41.25	Intensity	5hr																			0.057	0.51	0.613	0.667	0.669
																									0.055	0.502	0.693	0.726	0.69
																									0.055	0.5135	0.6405	0.691	0.6985	OD490	6hr
36	41	41	40	40
39	41	44	42	41
38	43	42	41	41																					0.052	0.517	0.571	0.662	0.676
37	41	43	42	41																					0.051	0.553	0.751	0.772	0.771
37.5	41.5	42.5	41.25	40.75	Intensity	6hr																			0.056	0.559	0.667	0.704	0.698
																									0.053	0.554	0.727	0.803	0.752
																									0.053	0.54575	0.679	0.73525	0.72425	OD490	7hr
35	38	42	40	41
38	41	42	40	40
37	41	43	39	40																					0.05	0.524	0.564	0.669	0.657
37	41	42	42	41																					0.049	0.579	0.78	0.795	0.78
36.75	40.25	42.25	40.25	40.5	Intensity	7hr																			0.054	0.576	0.726	0.746	0.709
																									0.051	0.598	0.82	0.867	0.752
																									0.051	0.56925	0.7225	0.76925	0.7245	OD490	8hr
35	39	40	40	40
36	42	42	42	38
36	40	42	40	40																					0.048	0.506	0.545	0.651	0.669
36	41	41	41	39																					0.046	0.564	0.769	0.847	0.772
35.75	40.5	41.25	40.75	39.25	Intensity	8hr																			0.052	0.595	0.714	0.76	0.699
																									0.048	0.626	0.861	0.904	0.723
																									0.0485	0.57275	0.72225	0.7905	0.71575	OD490	9hr
33	37	39	38	37
35	40	38	39	38						Hour	Media	0 µM	1 µM	5 µM	10 µM
33	41	41	38	37						0	0.063	0.127	0.14425	0.12925	0.132										0.045	0.538	0.573	0.652	0.664
34	37	41	41	39						1	0.0615	0.19275	0.2295	0.22325	0.21925										0.044	0.578	0.705	0.823	0.735
33.75	38.75	39.75	39	37.75	Intensity	9hr				2	0.06025	0.2685	0.31725	0.35075	0.35425										0.049	0.596	0.66	0.729	0.684
										3	0.05925	0.332	0.40825	0.468	0.50025										0.045	0.701	0.915	0.868	0.782
										4	0.058	0.40525	0.50775	0.57675	0.626										0.04575	0.60325	0.71325	0.768	0.71625	OD490	10hr
31	36	36	38	36						5	0.056	0.479	0.58925	0.66575	0.68825
33	39	40	39	36						6	0.055	0.5135	0.6405	0.691	0.6985
34	38	40	37	36						7	0.053	0.54575	0.679	0.73525	0.72425										0.042	0.603	0.634	0.703	0.737
31	37	37	37	37						8	0.051	0.56925	0.7225	0.76925	0.7245										0.04	0.634	0.754	0.793	0.802
32.25	37.5	38.25	37.75	36.25	Intensity	10hr				9	0.0485	0.57275	0.72225	0.7905	0.71575										0.045	0.658	0.681	0.739	0.74
										10	0.04575	0.60325	0.71325	0.768	0.71625										0.042	0.768	1.015	0.951	0.837
										11	0.04225	0.66575	0.771	0.7965	0.779										0.04225	0.66575	0.771	0.7965	0.779	OD490	11hr
29	34	34	35	35						12	0.03525	0.586	0.70475	0.78425	0.727
30	37	38	40	36
30	35	36	35	34																					0.035	0.591	0.625	0.773	0.791
29	34	35	37	34																					0.034	0.699	0.842	0.874	0.887
29.5	35	35.75	36.75	34.75	Intensity	11hr																			0.04	0.716	0.746	0.806	0.802
																									0.032	0.338	0.606	0.684	0.428
																									0.03525	0.586	0.70475	0.78425	0.727	OD490	12hr
24	32	31	33	32
27	35	36	37	33
27	33	35	34	32
26	29	32	33	31
26	32.25	33.5	34.25	32	Intensity	12hr

## Sheet: Raw data pMK-KYN
0.038	0.08	0.036	0.055			Time	pUC18T-gfpmut3	E.coli	Media	pMK-KYN + 100 µM KYN					396	262	272	259
0.04	0.083	0.033	0.055			0	0.038	0.0813333	0.0336667	0.0546667					435	278	266	272
0.036	0.081	0.032	0.054			1	0.042	0.239	0.0353333	0.111					431	286	270	269
0.038	0.0813333	0.0336667	0.0546667	OD600	0hr	2	0.05	0.418	0.036	0.212333					420.667	275.333	269.333	266.667	Intensity	0hr
						3	0.07	0.561	0.0316667	0.357333
0.042	0.24	0.035	0.113			4	0.129667	0.655667	0.0306667	0.533667					436	272	260	258
0.042	0.239	0.037	0.111			5	0.192	0.755	0.031	0.659					449	290	277	271
0.042	0.238	0.034	0.109			6	0.356667	0.834333	0.0303333	0.766					469	293	267	269
0.042	0.239	0.0353333	0.111	OD600	1hr	22	1.00533	1.15767	0.033	0.901333					451.333	285	268	266	Intensity	1hr
						24	0.937667	1.138	0.0353333	0.914333
0.05	0.411	0.04	0.206												439	293	260	243
0.052	0.424	0.035	0.213												480	314	266	267
0.048	0.419	0.033	0.218												474	310	260	272
0.05	0.418	0.036	0.212333	OD600	2hr										464.333	305.667	262	260.667	Intensity	2hr
0.067	0.531	0.034	0.345												486	282	266	253
0.071	0.581	0.03	0.354												518	309	251	259
0.072	0.571	0.031	0.373												520	302	253	280
0.07	0.561	0.0316667	0.357333	OD600	3hr										508	297.667	256.667	264	Intensity	3hr
0.117	0.622	0.032	0.532												599	269	245	274
0.135	0.665	0.03	0.567												661	286	252	293
0.137	0.68	0.03	0.502												674	298	253	254
0.129667	0.655667	0.0306667	0.533667	OD600	4hr										644.667	284.333	250	273.667	Intensity	4hr
0.178	0.718	0.031	0.634												740	272	241	267
0.195	0.77	0.03	0.675												802	298	237	294
0.203	0.777	0.032	0.668												805	303	244	293
0.192	0.755	0.031	0.659	OD600	5hr										782.333	291	240.667	284.667	Intensity	5hr
0.342	0.839	0.032	0.686												1274	273	230	236
0.37	0.761	0.03	0.796												1391	242	242	286
0.358	0.903	0.029	0.816												1395	309	240	298
0.356667	0.834333	0.0303333	0.766	OD600	6hr										1353.33	274.667	237.333	273.333	Intensity	6hr
0.874	1.102	0.037	0.959			Time	pUC18T-gfpmut3	E.coli	Media	pMK-KYN + 100 µM KYN					21540	309	242	285
0.894	1.179	0.031	1.026			0	420.667	275.333	269.333	266.667					23212	349	246	299
0.936	1.192	0.031	1.031			1	451.333	285	268	266					23631	354	244	318
0.901333	1.15767	0.033	1.00533	OD600	22hr	2	464.333	305.667	262	260.667					22794.3	337.333	244	300.667	Intensity	22hr
						3	508	297.667	256.667	264
0.943	1.114	0.041	0.874			4	644.667	284.333	250	273.667					21791	304	264	274
0.878	1.138	0.032	0.93			5	782.333	291	240.667	284.667					20378	314	242	298
0.992	1.162	0.033	0.939			6	1353.33	274.667	237.333	273.333					23686	321	250	304
0.937667	1.138	0.0353333	0.914333	OD600	24hr	22	22794.3	337.333	244	300.667					21951.7	313	252	292	Intensity	24hr
						24	21951.7	313	252	292
